# Supplementary material for: Whole genome sequencing of mouse lines divergently selected for fatness (FLI) and leanness (FHI) revealed several genetic variants as candidates for novel obesity genes
Source: Genes Genomics. 2024 Mar 14;46(5):557–75. doi: 10.1007/s13258-024-01507-9 (PMC11024027; doi:10.1007/s13258-024-01507-9)
Supplement: Supplementary file 18 — Supplementary Material 18 [file 13258_2024_1507_MOESM18_ESM.xlsx]

## Sheet: Sheet1
Supplementary Table S1 Primer pairs used for PCR amplification of DNA fragments containing PAS-SNPs in the Fat and Lean mouse selection lines.
Mouse line	PAS-SNP	Gene symbol	Region	Formard primer (5′ -> 3′)	Reverse primer (5′ -> 3′)
Fat	11_110272338_T/A	Abca5	3' UTR	TGGACGTTACTTCTCAACGGT	TGGGCATACCTTGCTTTGTTTG
Lean	rs250253373	Dner	intron	ACCTGGAGAGTGAAAGCCATTT	AAGTGTTTTTACTGGTTGTCCTGT
Fat	14_124175608_T/A	Fgf14	intron	ATTAGTGGTCAAGCAGGCACTT	GGGAAGCAGTATGCGAGGTT
Fat	rs29202363	Hif1a	intron	ACGTGATGCTCACATGTTTTGT	AGCGTTTGTCAATCAAGAGGAC
Fat	rs37739792	Hif3a	exon	CACACAGCCCGAGTCTCTAAAC	GTGAAAGGATGCTCTGTGGGTG
Lean	rs229072835	Hlf	3' UTR	CCACAGTGCAACCCTTGAACA	GTAAGGTTGACCTCGGTGCTAT
Fat	10_40001730_T/A	Mfsd4b1	3' UTR	GGCTACAAGTTTGCCTTGAGTC	GCATAGCTCTTCAACATGGCTC
Fat	rs27423322	Pla2g4e	3' UTR	AGGGGCGGGATCAAGTTTAAG	GAGGAACCTGCTGACACCTT
Lean	rs265764749	Ppargc1a	exon	GCACACACCGCAATTCTCCC	TTGGCCCTTTCAGACTCCCG
